# Supplementary material for: Biomanufacturing Recombinantly Expressed Cripto-1 Protein in Anchorage-Dependent Mammalian Cells Growing in Suspension Bioreactors within a Three-Dimensional Hydrogel Microcarrier
Source: Gels. 2023 Mar 18;9(3):243. doi: 10.3390/gels9030243 (PMC10048735; doi:10.3390/gels9030243)
Supplement: Supplementary file 1 [file gels-09-00243-s001.zip]

Archive with 1 entries (1 files):
- gels-2209480-supplementary.pptx
